# Supplementary material for: Exploring the Gastrointestinal Microbiome of Eurasian Griffon Vultures (Gyps fulvus) Under Rehabilitation in Portugal and Their Potential Role as Reservoirs of Human and Animal Pathogens
Source: Vet Sci. 2024 Dec 4;11(12):622. doi: 10.3390/vetsci11120622 (PMC11680295; doi:10.3390/vetsci11120622)
Supplement: Supplementary file 1 [file vetsci-11-00622-s001.zip]

Archive with 1 entries (1 files):
- vetsci-3285447-supplementary.pdf
